# Supplementary material for: Prevalence of TERT Promoter Mutations in Orbital Solitary Fibrous Tumors
Source: Curr Issues Mol Biol. 2024 Feb 10;46(2):1467–84. doi: 10.3390/cimb46020095 (PMC10887834; doi:10.3390/cimb46020095)
Supplement: Supplementary file 1 [file cimb-46-00095-s001.zip]

Archive with 1 entries (1 files):
- cimb-2805920-supplementary.pdf
